# Supplementary material for: A Dual-Cycle Isothermal Amplification Method for microRNA Detection: Combination of a Duplex-Specific Nuclease Enzyme-Driven DNA Walker with Improved Catalytic Hairpin Assembly
Source: Int J Mol Sci. 2025 Jan 15;26(2):689. doi: 10.3390/ijms26020689 (PMC11766441; doi:10.3390/ijms26020689)
Supplement: Supplementary file 1 [file ijms-26-00689-s001.zip]

Archive with 1 entries (1 files):
- ijms-3402922-supplementary.pdf
